# Supplementary material for: Rho-dependent transcription termination proceeds via three routes
Source: Nat Commun. 2022 Mar 29;13:1663. doi: 10.1038/s41467-022-29321-5 (PMC8964686; doi:10.1038/s41467-022-29321-5)
Supplement: Supplementary file 4 — Source Data [file 41467_2022_29321_MOESM4_ESM.xlsx]

## Sheet: Fig 1d
	Condition	ρ		[ρ] = 0 nM, [rNTP] = 200 uM (w/o Rho)
	Classification	Decomposing		Recycling		Readthrough		Total
	Experiment #1	113	0.5	16	0.0707965	97	0.429204	226
	Experiment #2	49	0.453704	12	0.111111	47	0.435185	108
	Experiment #3	36	0.553846	5	0.0769231	24	0.369231	65
	Experiment #4	34	0.485714	8	0.114286	28	0.4	70
	Experiment #5	57	0.463415	10	0.0813008	56	0.455285	123
	Sum	289	-	51	-	252	-	592
	Average		0.488176		0.0861486		0.425676
	Standard Deviation		0.0394017		0.0202918		0.0335901
	Condition	-ρ		[ρ] = 0 nM, [rNTP] = 200 uM (w/o Rho)
	Classification	Decomposing		Recycling		Readthrough		Total
	Experiment #1	7	0.0679612	0	0	96	0.932039	103
	Experiment #2	8	0.0683761	0	0	109	0.931624	117
	Experiment #3	11	0.0569948	0	0	182	0.943005	193
	Experiment #4
	Experiment #5
	Sum	26	-	0	-	387	-	413
	Average		0.062954		0		0.937046
	Standard Deviation		0.00645453		0		0.00645453
	Condition	ρ + inhibitor		[ρ] = 0 nM, [rNTP] = 200 uM + bicyclomycin (1 mM)
	Classification	Decomposing		Recycling		Readthrough		Total
	Experiment #1	3	0.0810811	0	0	34	0.918919	37
	Experiment #2	6	0.0666667	0	0	84	0.933333	90
	Experiment #3	7	0.0843373	0	0	76	0.915663	83
	Experiment #4
	Experiment #5
	Sum	16	-	0	-	194	-	210
	Average		0.0761905		0		0.92381
	Standard Deviation		0.00940418		0		0.00940418
	Condition	ρP279S		[ρP279S] = 100 nM, [rNTP] = 200 uM (Holistic assay)
	Classification	Decomposing		Recycling		Readthrough		Total
	Experiment #1	8	0.0666667	0	0	112	0.933333	120
	Experiment #2	8	0.0963855	0	0	75	0.903614	83
	Experiment #3	5	0.0657895	0	0	71	0.934211	76
	Experiment #4
	Experiment #5
	Sum	21	-	0	-	258	-	279
	Average		0.0752688		0		0.924731
	Standard Deviation		0.0174169		0		0.0174169
	Condition	ρG51V		[ρG51V] = 100 nM, [rNTP] = 200 uM (Holistic assay)
	Classification	Decomposing		Recycling		Readthrough		Total
	Experiment #1	7	0.0648148	0	0	101	0.935185	108
	Experiment #2	5	0.0793651	0	0	58	0.920635	63
	Experiment #3	10	0.0840336	0	0	109	0.915966	119
	Experiment #4
	Experiment #5
	Sum	22	-	0	-	268	-	290
	Average		0.0758621		0		0.924138
	Standard Deviation		0.0100239		0		0.0100239
	Condition	ρY80C		[ρY80C] = 100 nM, [rNTP] = 200 uM (Holistic assay)
	Classification	Decomposing		Recycling		Readthrough		Total
	Experiment #1	4	0.0714286	0	0	52	0.928571	56
	Experiment #2	6	0.075	0	0	74	0.925	80
	Experiment #3	5	0.060241	0	0	78	0.939759	83
	Experiment #4
	Experiment #5
	Sum	15	-	0	-	204	-	219
	Average		0.0684932		0		0.931507
	Standard Deviation		0.00770007		0		0.00770007

## Sheet: Fig. 1e (raw)
	Condition	0.5		[ρ] = 0.5 nM, [rNTP] = 200 uM (Holistic assay)
	Classification	Decomposing		Recycling		Readthrough		Total
	Experiment #1	11	0.161765	0	0	57	0.838235	68
	Experiment #2	18	0.155172	0	0	98	0.844828	116
	Experiment #3	18	0.153846	0	0	99	0.846154	117
	Experiment #4
	Experiment #5
	Sum	47	-	0	-	254	-	301
	Average		0.156146		0		0.843854
	Standard Deviation		0.00424108		0		0.00424108
	Condition	1		[ρ] = 1 nM, [rNTP] = 200 uM (Holistic assay)
	Classification	Decomposing		Recycling		Readthrough		Total
	Experiment #1	14	0.186667	0	0	61	0.813333	75
	Experiment #2	17	0.161905	0	0	88	0.838095	105
	Experiment #3	18	0.146341	0	0	105	0.853659	123
	Experiment #4
	Experiment #5
	Sum	49	-	0	-	254	-	303
	Average		0.161716		0		0.838284
	Standard Deviation		0.0203367		0		0.0203367
	Condition	5		[ρ] = 5 nM, [rNTP] = 200 uM (Holistic assay)
	Classification	Decomposing		Recycling		Readthrough		Total
	Experiment #1	21	0.362069	4	0.0689655	33	0.568966	58
	Experiment #2	29	0.386667	2	0.0266667	44	0.586667	75
	Experiment #3	47	0.401709	6	0.0512821	64	0.547009	117
	Experiment #4
	Experiment #5
	Sum	97	-	12	-	141	-	250
	Average		0.388		0.048		0.564
	Standard Deviation		0.0200112		0.0212439		0.0198671
	Condition	10		[ρ] = 10 nM, [rNTP] = 200 uM (Holistic assay)
	Classification	Decomposing		Recycling		Readthrough		Total
	Experiment #1	101	0.531579	11	0.0578947	78	0.410526	190
	Experiment #2	43	0.43	11	0.11	46	0.46	100
	Experiment #3	57	0.504425	3	0.0265487	53	0.469027	113
	Experiment #4
	Experiment #5
	Sum	201	-	25	-	177	-	403
	Average		0.498759		0.0620347		0.439206
	Standard Deviation		0.0525907		0.0421538		0.0314944
	Condition	50		[ρ] = 50 nM, [rNTP] = 200 uM (Holistic assay)
	Classification	Decomposing		Recycling		Readthrough		Total
	Experiment #1	67	0.507576	8	0.0606061	57	0.431818	132
	Experiment #2	46	0.438095	15	0.142857	44	0.419048	105
	Experiment #3	35	0.522388	3	0.0447761	29	0.432836	67
	Experiment #4
	Experiment #5
	Sum	148	-	26	-	130	-	304
	Average		0.486842		0.0855263		0.427632
	Standard Deviation		0.0450041		0.0526557		0.00768372
	Condition	100		[ρ] = 100 nM, [rNTP] = 200 uM (Holistic assay)
	Classification	Decomposing		Recycling		Readthrough		Total
	Experiment #1	113	0.5	16	0.0707965	97	0.429204	226
	Experiment #2	49	0.453704	12	0.111111	47	0.435185	108
	Experiment #3	36	0.553846	5	0.0769231	24	0.369231	65
	Experiment #4	34	0.485714	8	0.114286	28	0.4	70
	Experiment #5	57	0.463415	10	0.0813008	56	0.455285	123
	Sum	289	-	51	-	252	-	592
	Average		0.488176		0.0861486		0.425676
	Standard Deviation		0.0394017		0.0202918		0.0335901
	Condition	200		[ρ] = 200 nM, [rNTP] = 200 uM (Holistic assay)
	Classification	Decomposing		Recycling		Readthrough		Total
	Experiment #1	33	0.5	9	0.136364	24	0.363636	66
	Experiment #2	48	0.521739	5	0.0543478	39	0.423913	92
	Experiment #3	69	0.552	8	0.064	48	0.384	125
	Experiment #4	41	0.546667	3	0.04	31	0.413333	75
	Experiment #5
	Sum	191	-	25	-	142	-	358
	Average		0.53352		0.0698324		0.396648
	Standard Deviation		0.0240137		0.042938		0.0275124

## Sheet: Fig. 1e, S4
	Figure 1e								Figure S4
	Raw data
	[ρ]	Decomposing		Recycling		Sum
		Portion	SD	Portion	SD	Portion	SD
	0 (Background)	0.062954	0.00645453	0	0	0.062954	0.00645453
	0.5	0.156146	0.00424108	0	0	0.156146	0.00424108
	1	0.161716	0.0203367	0	0	0.161716	0.0203367
	5	0.388	0.0200112	0.048	0.0212439	0.436	0.0291848
	10	0.498759	0.0525907	0.0620347	0.0421538	0.560794	0.0673997
	50	0.486842	0.0450041	0.0855263	0.0526557	0.572368	0.0692675
	100	0.488176	0.0394017	0.0861486	0.0202918	0.574324	0.0443199
	200	0.53352	0.0240137	0.0698324	0.042938	0.603352	0.0491969
	Background Subtraction								Decomposing/Recycling Ratio
	[ρ]	Decomposing		Recycling		Sum			[ρ]	Decomposing		Recycling
	Pathway	Portion	SD	Portion	SD	Portion	SD		Pathway	Portion	SD	Portion	SD
	0.5	0.0931922	0.0077232	0	0	0.0931922	0.0077232
	1	0.0987622	0.0213364	0	0	0.0987622	0.0213364
	5	0.325046	0.0210264	0.048	0.0212439	0.373046	0.02989		5	0.87133	0.0563641	0.12867	0.0569471
	10	0.435805	0.0529853	0.0620347	0.0421538	0.49784	0.0677081		10	0.875392	0.10643	0.124608	0.0846734
	50	0.423888	0.0454646	0.0855263	0.0526557	0.509414	0.0695676		50	0.832109	0.0892488	0.167891	0.103365
	100	0.425222	0.0399269	0.0861486	0.0202918	0.51137	0.0447874		100	0.831534	0.0780782	0.168466	0.0396812
	200	0.470566	0.0248661	0.0698324	0.042938	0.540398	0.0496185		200	0.870776	0.0460143	0.129224	0.0794563

## Sheet: Fig. 1f
	[ρ] = 100 nM, [rNTP] = 200 uM (Holistic assay)
	Decomposing Termination				Recycling Termination				Readthrough
	Single-Exponential Fitting Parameter				Single-Exponential Fitting Parameter				Single-Exponential Fitting Parameter
	Parameter	Fitting Value	Standard Error		Parameter	Fitting Value	Standard Error		Parameter	Fitting Value	Standard Error
	y0	0	0		y0	0	0		y0	0	0
	A1	1.5343	0.22473		A1	1.02473	0.03287		A1	1.62701	0.06801
	t1	199.415	32.3942		t1	26.993	1.07777		t1	198.399	9.17403
	Raw data				Raw data				Raw data
	Timing (sec)	Count	Realtive Count		Timing (sec)	Count	Realtive Count		Timing (sec)	Count	Realtive Count
	150	210	0.726644		15	30	0.588235		150	192	0.76494
	450	38	0.131488		45	10	0.196078		450	40	0.159363
	750	25	0.0865052		75	2	0.0392157		750	14	0.0557769
	1050	15	0.0519031		105	3	0.0588235		1050	3	0.0119522
	1350	1	0.00346021		135	0	0		1350	2	0.00796813
	Sum	289			165	2	0.0392157		Sum	251
					195	0	0
					225	0	0
					255	0	0
					285	0	0
					315	1	0.0196078
					345	0	0
					375	1	0.0196078
					405	0	0
					435	0	0
					465	1	0.0196078
					495	0	0
					525	1	0.0196078
					555	0	0
					585	0	0
					615	0	0
					645	0	0
					675	0	0
					705	0	0
					735	0	0
					765	0	0
					795	0	0
					825	0	0
					855	0	0
					885	0	0
					915	0	0
					945	0	0
					975	0	0
					1005	0	0
					1035	0	0
					1065	0	0
					1095	0	0
					1125	0	0
					1155	0	0
					1185	0	0
					1215	0	0
					1245	0	0
					1275	0	0
					1305	0	0
					1335	0	0
					1365	0	0
					1395	0	0
					1425	0	0
					1455	0	0
					1485	0	0
					Sum	51

## Sheet: Fig. 2b, 3b (raw)
	Figure 2b									Figure 3b
	Condition	0.5		[ρ] = 0.5 nM, [rNTP] = 200 uM (Stand-by assay)						Condition	0.5		[ρ] = 0.5 nM, [rNTP] = 200 uM (Catch-up assay)
	Classification	Decomposing		Recycling		Readthrough		Total		Classification	Decomposing		Recycling		Readthrough		Total
	Experiment #1	12	0.129032	0	0	81	0.870968	93		Experiment #1	19	0.152	0	0	106	0.848	125
	Experiment #2	10	0.12987	0	0	67	0.87013	77		Experiment #2	13	0.142857	0	0	78	0.857143	91
	Experiment #3	9	0.116883	0	0	68	0.883117	77		Experiment #3	12	0.118812	4	0.039604	85	0.841584	101
	Experiment #4									Experiment #4
	Experiment #5									Experiment #5
	Sum	31	-	0	-	216	-	247		Sum	44	-	4	-	269	-	317
	Average		0.125506		0		0.874494			Average		0.138801		0.0126183		0.84858
	Standard Deviation		0.00726827		0		0.00726827			Standard Deviation		0.0171426		0.0228654		0.00781908
	Condition	1		[ρ] = 1 nM, [rNTP] = 200 uM (Stand-by assay)						Condition	1		[ρ] = 1 nM, [rNTP] = 200 uM (Catch-up assay)
	Classification	Decomposing		Recycling		Readthrough		Total		Classification	Decomposing		Recycling		Readthrough		Total
	Experiment #1	9	0.138462	0	0	56	0.861538	65		Experiment #1	10	0.147059	0	0	58	0.852941	68
	Experiment #2	10	0.147059	0	0	58	0.852941	68		Experiment #2	15	0.157895	0	0	80	0.842105	95
	Experiment #3	13	0.142857	0	0	78	0.857143	91		Experiment #3	13	0.166667	0	0	65	0.833333	78
	Experiment #4									Experiment #4
	Experiment #5									Experiment #5
	Sum	32	-	0	-	192	-	224		Sum	38	-	0	-	203	-	241
	Average		0.142857		0		0.857143			Average		0.157676		0		0.842324
	Standard Deviation		0.00429901		0		0.00429901			Standard Deviation		0.00982201		0		0.00982201
	Condition	5		[ρ] = 5 nM, [rNTP] = 200 uM (Stand-by assay)						Condition	5		[ρ] = 5 nM, [rNTP] = 200 uM (Catch-up assay)
	Classification	Decomposing		Recycling		Readthrough		Total		Classification	Decomposing		Recycling		Readthrough		Total
	Experiment #1	14	0.164706	0	0	71	0.835294	85		Experiment #1	14	0.155556	1	0.0111111	75	0.833333	90
	Experiment #2	9	0.166667	0	0	45	0.833333	54		Experiment #2	17	0.145299	1	0.00854701	99	0.846154	117
	Experiment #3	25	0.125628	0	0	174	0.874372	199		Experiment #3	13	0.136842	3	0.0315789	79	0.831579	95
	Experiment #4	12	0.151899	0	0	67	0.848101	79		Experiment #4
	Experiment #5									Experiment #5
	Sum	60	-	0	-	357	-	417		Sum	44	-	5	-	253	-	302
	Average		0.143885		0		0.856115			Average		0.145695		0.0165563		0.837748
	Standard Deviation		0.0189018		0		0.0189018			Standard Deviation		0.00937113		0.0126226		0.00795687
	Condition	10		[ρ] = 10 nM, [rNTP] = 200 uM (Stand-by assay)						Condition	10		[ρ] = 10 nM, [rNTP] = 200 uM (Catch-up assay)
	Classification	Decomposing		Recycling		Readthrough		Total		Classification	Decomposing		Recycling		Readthrough		Total
	Experiment #1	8	0.150943	0	0	45	0.849057	53		Experiment #1	11	0.192982	1	0.0175439	45	0.789474	57
	Experiment #2	13	0.142857	0	0	78	0.857143	91		Experiment #2	15	0.2	0	0	60	0.8	75
	Experiment #3	16	0.156863	0	0	86	0.843137	102		Experiment #3	16	0.213333	0	0	59	0.786667	75
	Experiment #4									Experiment #4
	Experiment #5									Experiment #5
	Sum	37	-	0	-	209	-	246		Sum	42	-	1	-	164	-	207
	Average		0.150407		0		0.849593			Average		0.202899		0.00483092		0.792271
	Standard Deviation		0.00703068		0		0.00703068			Standard Deviation		0.0103375		0.010129		0.00702923
	Condition	50		[ρ] = 50 nM, [rNTP] = 200 uM (Stand-by assay)						Condition	50		[ρ] = 50 nM, [rNTP] = 200 uM (Catch-up assay)
	Classification	Decomposing		Recycling		Readthrough		Total		Classification	Decomposing		Recycling		Readthrough		Total
	Experiment #1	21	0.170732	1	0.00813008	101	0.821138	123		Experiment #1	15	0.267857	4	0.0714286	37	0.660714	56
	Experiment #2	17	0.171717	0	0	82	0.828283	99		Experiment #2	32	0.301887	2	0.0188679	72	0.679245	106
	Experiment #3	20	0.175439	0	0	94	0.824561	114		Experiment #3	31	0.319588	2	0.0206186	64	0.659794	97
	Experiment #4									Experiment #4
	Experiment #5									Experiment #5
	Sum	58	-	1	-	277	-	336		Sum	78	-	8	-	173	-	259
	Average		0.172619		0.00297619		0.824405			Average		0.301158		0.030888		0.667954
	Standard Deviation		0.00248244		0.0046939		0.00357335			Standard Deviation		0.0262913		0.0298534		0.0109742
	Condition	100		[ρ] = 100 nM, [rNTP] = 200 uM (Stand-by assay)						Condition	100		[ρ] = 100 nM, [rNTP] = 200 uM (Catch-up assay)
	Classification	Decomposing		Recycling		Readthrough		Total		Classification	Decomposing		Recycling		Readthrough		Total
	Experiment #1	20	0.21978	0	0	71	0.78022	91		Experiment #1	22	0.26506	6	0.0722892	55	0.662651	83
	Experiment #2	16	0.219178	0	0	57	0.780822	73		Experiment #2	24	0.292683	7	0.0853659	51	0.621951	82
	Experiment #3	18	0.227848	0	0	61	0.772152	79		Experiment #3	24	0.338028	1	0.0140845	46	0.647887	71
	Experiment #4	39	0.220339	1	0.00564972	137	0.774011	177		Experiment #4
	Experiment #5									Experiment #5
	Sum	93	-	1	-	326	-	420		Sum	70	-	14	-	152	-	236
	Average		0.221429		0.00238095		0.77619			Average		0.29661		0.059322		0.644068
	Standard Deviation		0.00406888		0.00282486		0.00436854			Standard Deviation		0.0368409		0.0379469		0.0206037
	Condition	200		[ρ] = 0.5 nM, [rNTP] = 200 uM (Stand-by assay)						Condition	200		[ρ] = 0.5 nM, [rNTP] = 200 uM (Catch-up assay)
	Classification	Decomposing		Recycling		Readthrough		Total		Classification	Decomposing		Recycling		Readthrough		Total
	Experiment #1	38	0.22619	0	0	130	0.77381	168		Experiment #1	44	0.330827	0	0	89	0.669173	133
	Experiment #2	18	0.25	0	0	54	0.75	72		Experiment #2	28	0.325581	1	0.0116279	57	0.662791	86
	Experiment #3	20	0.232558	0	0	66	0.767442	86		Experiment #3	30	0.275229	4	0.0366972	75	0.688073	109
	Experiment #4									Experiment #4	26	0.236364	10	0.0909091	74	0.672727	110
	Experiment #5									Experiment #5	53	0.353333	10	0.0666667	87	0.58	150
	Sum	76	-	0	-	250	-	326		Sum	181	-	25	-	382	-	588
	Average		0.233129		0		0.766871			Average		0.307823		0.042517		0.64966
	Standard Deviation		0.0123265		0		0.0123265			Standard Deviation		0.0474903		0.0377881		0.0427015

## Sheet: Fig. 2b, 3b
	Stand-by assay								Catch-up assay
	Raw data								Raw data
	[ρ]	Decomposing		Recycling		Sum			[ρ]	Decomposing		Recycling		Sum
		Portion	SD	Portion	SD	Portion	SD			Portion	SD	Portion	SD	Portion	SD
	0 (Background)	0.062954	0.00645453	0	0	0.062954	0.00645453		0 (Background)	0.062954	0.00645453	0	0	0.062954	0.00645453
	0.5	0.125506	0.00726827	0	0	0.125506	0.00726827		0.5	0.138801	0.0171426	0.0126183	0.0228654	0.15142	0.0285779
	1	0.142857	0.00429901	0	0	0.142857	0.00429901		1	0.157676	0.00982201	0	0	0.157676	0.00982201
	5	0.143885	0.0189018	0	0	0.143885	0.0189018		5	0.145695	0.00937113	0.0165563	0.0126226	0.162252	0.0157209
	10	0.150407	0.00703068	0	0	0.150407	0.00703068		10	0.202899	0.0103375	0.00483092	0.010129	0.207729	0.0144727
	50	0.172619	0.00248244	0.00297619	0.0046939	0.175595	0.00530992		50	0.301158	0.0262913	0.030888	0.0298534	0.332046	0.0397801
	100	0.221429	0.00406888	0.00238095	0.00282486	0.22381	0.00495334		100	0.29661	0.0368409	0.059322	0.0379469	0.355932	0.0528888
	200	0.233129	0.0123265	0	0	0.233129	0.0123265		200	0.307823	0.0474903	0.042517	0.0377881	0.35034	0.0606899
	Background Subtraction								Background Subtraction
	[ρ]	Decomposing		Recycling		Sum			[ρ]	Decomposing		Recycling		Sum
	Pathway	Portion	SD	Portion	SD	Portion	SD		Pathway	Portion	SD	Portion	SD	Portion	SD
	0.5	0.0625521	0.00972053	0	0	0.0625521	0.00972053		0.5	0.0758473	0.0183175	0.0126183	0.0228654	0.0884656	0.0292977
	1	0.0799031	0.00775515	0	0	0.0799031	0.00775515		1	0.0947224	0.011753	0	0	0.0947224	0.011753
	5	0.0809309	0.0199735	0	0	0.0809309	0.0199735		5	0.0827414	0.0113789	0.0165563	0.0126226	0.0992977	0.0169944
	10	0.0874525	0.00954419	0	0	0.0874525	0.00954419		10	0.139945	0.0121871	0.00483092	0.010129	0.144775	0.0158468
	50	0.109665	0.00691545	0.00297619	0.0046939	0.112641	0.008358		50	0.238204	0.027072	0.030888	0.0298534	0.269092	0.0403003
	100	0.158475	0.00762999	0.00238095	0.00282486	0.160856	0.00813613		100	0.233656	0.0374021	0.059322	0.0379469	0.292978	0.0532812
	200	0.170175	0.0139142	0	0	0.170175	0.0139142		200	0.244869	0.0479269	0.042517	0.0377881	0.287386	0.0610322

## Sheet: Fig. 2c, 3c
	Figure 2c												Figure 3c
`
	[ρ] = 100 nM, [rNTP] = 200 uM (Pre-binding assay)												[ρ] = 100 nM, [rNTP] = 200 uM (Catch-up assay)
	Decomposing Termination				Recycling Termination				Readthrough				Decomposing Termination				Recycling Termination				Readthrough
	Single-Exponential Fitting Parameter				Single-Exponential Fitting Parameter				Single-Exponential Fitting Parameter				Single-Exponential Fitting Parameter				Single-Exponential Fitting Parameter				Single-Exponential Fitting Parameter
	Parameter	Fitting Value	Standard Error		Parameter	Fitting Value	Standard Error		Parameter	Fitting Value	Standard Error		Parameter	Fitting Value	Standard Error		Parameter	Fitting Value	Standard Error		Parameter	Fitting Value	Standard Error
	y0	0	0		y0	N/A			y0	0	0		y0	0	0		y0	0	0		y0	0	0
	A1	0.63129	0.09049		A1				A1	1.54935	0.05321		A1	1.67751	0.1725		A1	1.31467	0.10926		A1	1.87143	0.08648
	t1	485.462	97.5		t1				t1	206.713	8.01159		t1	188.595	20.8964		t1	20.8658	1.96518		t1	176.666	8.47608
	Raw data				Raw data				Raw data				Raw data				Raw data				Raw data
	Timing (sec)	Count	Realtive Count		Timing (sec)	Count	Realtive Count		Timing (sec)	Count	Realtive Count		Timing (sec)	Count	Realtive Count		Timing (sec)	Count	Realtive Count		Timing (sec)	Count	Realtive Count
	150	44	0.473118		N/A				150	244	0.750769		150	53	0.757143		15	9	0.642857		150	192	0.76494
	450	22	0.236559						450	55	0.169231		450	11	0.157143		45	2	0.142857		450	40	0.159363
	750	10	0.107527						750	16	0.0492308		750	1	0.0142857		75	0	0		750	14	0.0557769
	1050	6	0.0645161						1050	8	0.0246154		1050	2	0.0285714		105	2	0.142857		1050	3	0.0119522
	1350	11	0.11828						1350	2	0.00615385		1350	3	0.0428571		135	1	0.0714286		1350	2	0.00796813
	Sum	93							Sum	325			Sum	70			165	0	0		Sum	251
																	195	0	0
																	225	0	0
																	255	0	0
																	285	0	0
																	315	0	0
																	345	0	0
																	375	0	0
																	405	0	0
																	435	0	0
																	465	0	0
																	495	0	0
																	525	0	0
																	555	0	0
																	585	0	0
																	615	0	0
																	645	0	0
																	675	0	0
																	705	0	0
																	735	0	0
																	765	0	0
																	795	0	0
																	825	0	0
																	855	0	0
																	885	0	0
																	915	0	0
																	945	0	0
																	975	0	0
																	1005	0	0
																	1035	0	0
																	1065	0	0
																	1095	0	0
																	1125	0	0
																	1155	0	0
																	1185	0	0
																	1215	0	0
																	1245	0	0
																	1275	0	0
																	1305	0	0
																	1335	0	0
																	1365	0	0
																	1395	0	0
																	1425	0	0
																	1455	0	0
																	1485	0	0
																	Sum	14

## Sheet: Fig. 4a, 4b (raw)
	Figure 4a
	Condition	mgtA / Holistic		[ρ] = 100 nM, [rNTP] = 200 uM (Holistic assay)						Condition	mgtA / Stand-by		[ρ] = 100 nM, [rNTP] = 200 uM (Stand-by assay)						Condition	mgtA / Catch-up		[ρ] = 100 nM, [rNTP] = 200 uM (Catch-up assay)
	Classification	Decomposing		Recycling		Readthrough		Total		Classification	Decomposing		Recycling		Readthrough		Total		Classification	Decomposing		Recycling		Readthrough		Total
	Experiment #1	113	0.5	16	0.0707965	97	0.429204	226		Experiment #1	20	0.21978	0	0	71	0.78022	91		Experiment #1	22	0.26506	6	0.0722892	55	0.662651	83
	Experiment #2	49	0.453704	12	0.111111	47	0.435185	108		Experiment #2	16	0.219178	0	0	57	0.780822	73		Experiment #2	24	0.292683	7	0.0853659	51	0.621951	82
	Experiment #3	36	0.553846	5	0.0769231	24	0.369231	65		Experiment #3	18	0.227848	0	0	61	0.772152	79		Experiment #3	24	0.338028	1	0.0140845	46	0.647887	71
	Experiment #4	34	0.485714	8	0.114286	28	0.4	70		Experiment #4	39	0.220339	1	0.00564972	137	0.774011	177		Experiment #4
	Experiment #5	57	0.463415	10	0.0813008	56	0.455285	123		Experiment #5									Experiment #5
	Sum	289	-	51	-	252	-	592		Sum	93	-	1	-	326	-	420		Sum	70	-	14	-	152	-	236
	Average		0.488176		0.0861486		0.425676			Average		0.221429		0.00238095		0.77619			Average		0.29661		0.059322		0.644068
	Standard Deviation		0.0394017		0.0202918		0.0335901			Standard Deviation		0.00406888		0.00282486		0.00436854			Standard Deviation		0.0368409		0.0379469		0.0206037
	Condition	rho / Holistic		[ρ] = 100 nM, [rNTP] = 200 uM (Holistic assay)						Condition	rho / Stand-by		[ρ] = 100 nM, [rNTP] = 200 uM (Stand-by assay)						Condition	rho / Catch-up		[ρ] = 100 nM, [rNTP] = 200 uM (Catch-up assay)
	Classification	Decomposing		Recycling		Readthrough		Total		Classification	Decomposing		Recycling		Readthrough		Total		Classification	Decomposing		Recycling		Readthrough		Total
	Experiment #1	35	0.257353	6	0.0441176	95	0.698529	136		Experiment #1	8	0.145455	0	0	47	0.854545	55		Experiment #1	91	0.355469	2	0.0078125	163	0.636719	256
	Experiment #2	19	0.292308	5	0.0769231	41	0.630769	65		Experiment #2	17	0.171717	0	0	82	0.828283	99		Experiment #2	49	0.335616	2	0.0136986	95	0.650685	146
	Experiment #3	24	0.311688	6	0.0779221	47	0.61039	77		Experiment #3	12	0.179104	0	0	55	0.820896	67		Experiment #3	17	0.269841	2	0.031746	44	0.698413	63
	Experiment #4									Experiment #4									Experiment #4
	Experiment #5									Experiment #5									Experiment #5
	Sum	78	-	17	-	183	-	278		Sum	37	-	0	-	184	-	221		Sum	157	-	6	-	302	-	465
	Average		0.280576		0.0611511		0.658273			Average		0.167421		0		0.832579			Average		0.337634		0.0129032		0.649462
	Standard Deviation		0.0275372		0.0192351		0.0461436			Standard Deviation		0.0176853		0		0.0176853			Standard Deviation		0.0448192		0.0124711		0.03235
	Condition	ribB / Holistic		[ρ] = 100 nM, [rNTP] = 200 uM (Holistic assay)						Condition	ribB / Stand-by		[ρ] = 100 nM, [rNTP] = 200 uM (Stand-by assay)						Condition	ribB / Catch-up		[ρ] = 100 nM, [rNTP] = 200 uM (Catch-up assay)
	Classification	Decomposing		Recycling		Readthrough		Total		Classification	Decomposing		Recycling		Readthrough		Total		Classification	Decomposing		Recycling		Readthrough		Total
	Experiment #1	21	0.162791	3	0.0232558	105	0.813953	129		Experiment #1	16	0.117647	0	0	120	0.882353	136		Experiment #1	16	0.172043	1	0.0107527	76	0.817204	93
	Experiment #2	24	0.167832	2	0.013986	117	0.818182	143		Experiment #2	10	0.113636	0	0	78	0.886364	88		Experiment #2	10	0.126582	3	0.0379747	66	0.835443	79
	Experiment #3	11	0.119565	6	0.0652174	75	0.815217	92		Experiment #3	11	0.142857	0	0	66	0.857143	77		Experiment #3	23	0.172932	2	0.0150376	108	0.81203	133
	Experiment #4									Experiment #4									Experiment #4
	Experiment #5									Experiment #5									Experiment #5
	Sum	56	-	11	-	297	-	364		Sum	37	-	0	-	264	-	301		Sum	49	-	6	-	250	-	305
	Average		0.153846		0.0302198		0.815934			Average		0.122924		0		0.877076			Average		0.160656		0.0196721		0.819672
	Standard Deviation		0.0265316		0.0272988		0.00217041			Standard Deviation		0.0158403		0		0.0158403			Standard Deviation		0.0265072		0.0146373		0.012299
	Condition	trp-t' / Holistic		[ρ] = 100 nM, [rNTP] = 200 uM (Holistic assay)						Condition	trp-t' / Stand-by		[ρ] = 100 nM, [rNTP] = 200 uM (Stand-by assay)						Condition	trp-t' / Catch-up		[ρ] = 100 nM, [rNTP] = 200 uM (Catch-up assay)
	Classification	Decomposing		Recycling		Readthrough		Total		Classification	Decomposing		Recycling		Readthrough		Total		Classification	Decomposing		Recycling		Readthrough		Total
	Experiment #1	71	0.355	29	0.145	100	0.5	200		Experiment #1	22	0.0887097	1	0.00403226	225	0.907258	248		Experiment #1	44	0.338462	9	0.0692308	77	0.592308	130
	Experiment #2	26	0.376812	6	0.0869565	37	0.536232	69		Experiment #2	15	0.12931	0	0	101	0.87069	116		Experiment #2	50	0.333333	12	0.08	88	0.586667	150
	Experiment #3	51	0.372263	11	0.080292	75	0.547445	137		Experiment #3	5	0.0892857	1	0.0178571	50	0.892857	56		Experiment #3	41	0.310606	16	0.121212	75	0.568182	132
	Experiment #4									Experiment #4									Experiment #4
	Experiment #5									Experiment #5									Experiment #5
	Sum	148	-	46	-	212	-	406		Sum	42	-	2	-	376	-	420		Sum	135	-	37	-	240	-	412
	Average		0.364532		0.1133		0.522167			Average		0.1		0.0047619		0.895238			Average		0.32767		0.0898058		0.582524
	Standard Deviation		0.0115068		0.0355916		0.0247977			Standard Deviation		0.0232763		0.0093654		0.0184212			Standard Deviation		0.0148254		0.0274362		0.0126199
	Condition	λtR1 / Holistic		[ρ] = 100 nM, [rNTP] = 200 uM (Holistic assay)						Condition	λtR1 / Stand-by		[ρ] = 100 nM, [rNTP] = 200 uM (Stand-by assay)						Condition	λtR1 / Catch-up		[ρ] = 100 nM, [rNTP] = 200 uM (Catch-up assay)
	Classification	Decomposing		Recycling		Readthrough		Total		Classification	Decomposing		Recycling		Readthrough		Total		Classification	Decomposing		Recycling		Readthrough		Total
	Experiment #1	32	0.415584	2	0.025974	43	0.558442	77		Experiment #1	13	0.0778443	0	0	154	0.922156	167		Experiment #1	60	0.372671	6	0.0372671	95	0.590062	161
	Experiment #2	44	0.407407	5	0.0462963	59	0.546296	108		Experiment #2	7	0.0813953	0	0	79	0.918605	86		Experiment #2	23	0.370968	3	0.0483871	36	0.580645	62
	Experiment #3	21	0.362069	3	0.0517241	34	0.586207	58		Experiment #3	5	0.0769231	0	0	60	0.923077	65		Experiment #3	44	0.385965	5	0.0438596	65	0.570175	114
	Experiment #4									Experiment #4	8	0.0769231	0	0	96	0.923077	104		Experiment #4	31	0.392405	3	0.0379747	45	0.56962	79
	Experiment #5									Experiment #5									Experiment #5
	Sum	97	-	10	-	136	-	243		Sum	33	-	0	-	389	-	422		Sum	158	-	17	-	241	-	416
	Average		0.399177		0.0411523		0.559671			Average		0.0781991		0		0.921801			Average		0.379808		0.0408654		0.579327
	Standard Deviation		0.0288281		0.013574		0.0204584			Standard Deviation		0.00212739		0		0.00212739			Standard Deviation		0.0103884		0.0052533		0.00971897
	Figure 4b
	Condition	mgtA / Holistic (+NusA/G)		[ρ] = 100 nM, [rNTP] = 200 uM (Holistic assay) [NusA/G] = 500 nM						Condition	mgtA / Stand-by (+NusA/G)		[ρ] = 100 nM, [rNTP] = 200 uM (Stand-by assay) [NusA/G] = 500 nM						Condition	mgtA / Catch-up (+NusA/G)		[ρ] = 100 nM, [rNTP] = 200 uM (Catch-up assay) [NusA/G] = 500 nM
	Classification	Decomposing		Recycling		Readthrough		Total		Classification	Decomposing		Recycling		Readthrough		Total		Classification	Decomposing		Recycling		Readthrough		Total
	Experiment #1	45	0.39823	10	0.0884956	58	0.513274	113		Experiment #1	18	0.168224	0	0	89	0.831776	107		Experiment #1	26	0.181818	1	0.00699301	116	0.811189	143
	Experiment #2	48	0.360902	4	0.0300752	81	0.609023	133		Experiment #2	25	0.165563	0	0	126	0.834437	151		Experiment #2	27	0.209302	2	0.0155039	100	0.775194	129
	Experiment #3	53	0.346405	13	0.0849673	87	0.568627	153		Experiment #3	25	0.203252	0	0	98	0.796748	123		Experiment #3	18	0.204545	4	0.0454545	66	0.75	88
	Experiment #4									Experiment #4	35	0.203488	0	0	137	0.796512	172		Experiment #4	24	0.212389	1	0.00884956	88	0.778761	113
	Experiment #5									Experiment #5									Experiment #5
	Sum	146	-	27	-	226	-	399		Sum	103	-	0	-	450	-	553		Sum	95	-	8	-	370	-	473
	Average		0.365915		0.0676692		0.566416			Average		0.186257		0		0.813743			Average		0.200846		0.0169133		0.782241
	Standard Deviation		0.0267374		0.032758		0.0480684			Standard Deviation		0.021088		0		0.021088			Standard Deviation		0.0138449		0.0178802		0.0251096

## Sheet: Fig. 4a
	Raw data
	Background
	Terminator	Decomposing		Recycling		Sum			Terminator	Decomposing		Recycling		Sum			Terminator	Decomposing		Recycling		Sum
		Portion	SD	Portion	SD	Portion	SD			Portion	SD	Portion	SD	Portion	SD			Portion	SD	Portion	SD	Portion	SD
	mgtA	0.062954	0.00645453	0	0	0.062954	0.00645453		mgtA	0.062954	0.00645453	0	0	0.062954	0.00645453		mgtA	0.062954	0.00645453	0	0	0.062954	0.00645453
	rho	0.0600707	0.0142575	0	0	0.0600707	0.0142575		rho	0.0600707	0.0142575	0	0	0.0600707	0.0142575		rho	0.0600707	0.0142575	0	0	0.0600707	0.0142575
	ribB	0.0609756	0.00773642	0	0	0.0609756	0.00773642		ribB	0.0609756	0.00773642	0	0	0.0609756	0.00773642		ribB	0.0609756	0.00773642	0	0	0.0609756	0.00773642
	trp-t'	0.0625	0.0139748	0	0	0.0625	0.0139748		trp-t'	0.0625	0.0139748	0	0	0.0625	0.0139748		trp-t'	0.0625	0.0139748	0	0	0.0625	0.0139748
	λTR1	0.0743802	0.0054342	0	0	0.0743802	0.0054342		λTR1	0.0743802	0.0054342	0	0	0.0743802	0.0054342		λTR1	0.0743802	0.0054342	0	0	0.0743802	0.0054342
	Holistic								Stand-by								Catch-up
	Terminator	Decomposing		Recycling		Sum			Terminator	Decomposing		Recycling		Sum			Terminator	Decomposing		Recycling		Sum
		Portion	SD	Portion	SD	Portion	SD			Portion	SD	Portion	SD	Portion	SD			Portion	SD	Portion	SD	Portion	SD
	mgtA	0.488176	0.0394017	0.0861486	0.0202918	0.574324	0.0443199		mgtA	0.221429	0.00406888	0.00238095	0.00282486	0.22381	0.00495334		mgtA	0.29661	0.0368409	0.059322	0.0379469	0.355932	0.0528888
	rho	0.280576	0.0275372	0.0611511	0.0192351	0.341727	0.03359		rho	0.167421	0.0176853	0	0	0.167421	0.0176853		rho	0.337634	0.0448192	0.0129032	0.0124711	0.350538	0.0465219
	ribB	0.153846	0.0265316	0.0302198	0.0272988	0.184066	0.0380677		ribB	0.122924	0.0158403	0	0	0.122924	0.0158403		ribB	0.160656	0.0265072	0.0196721	0.0146373	0.180328	0.0302801
	trp-t'	0.364532	0.0115068	0.1133	0.0355916	0.477833	0.0374055		trp-t'	0.1	0.0232763	0.0047619	0.0093654	0.104762	0.0250898		trp-t'	0.32767	0.0148254	0.0898058	0.0274362	0.417476	0.0311856
	λTR1	0.399177	0.0288281	0.0411523	0.013574	0.440329	0.0318639		λTR1	0.0781991	0.00212739	0	0	0.0781991	0.00212739		λTR1	0.379808	0.0103884	0.0408654	0.0052533	0.420673	0.0116411
	Background Subtraction
	Holistic								Stand-by								Catch-up
	Terminator	Decomposing		Recycling		Sum			Terminator	Decomposing		Recycling		Sum			Terminator	Decomposing		Recycling		Sum
		Portion	SD	Portion	SD	Portion	SD			Portion	SD	Portion	SD	Portion	SD			Portion	SD	Portion	SD	Portion	SD
	mgtA	0.425222	0.0399269	0.0861486	0.0202918	0.51137	0.0447874		mgtA	0.158475	0.00762999	0.00238095	0.00282486	0.160856	0.00813613		mgtA	0.233656	0.0374021	0.059322	0.0379469	0.292978	0.0532812
	rho	0.220505	0.0310092	0.0611511	0.0192351	0.281656	0.0364905		rho	0.10735	0.0227166	0	0	0.10735	0.0227166		rho	0.277564	0.0470323	0.0129032	0.0124711	0.290467	0.0486576
	ribB	0.0928705	0.0276365	0.0302198	0.0272988	0.12309	0.0388459		ribB	0.061948	0.0176286	0	0	0.061948	0.0176286		ribB	0.0996801	0.0276131	0.0196721	0.0146373	0.119352	0.0312528
	trp-t'	0.302032	0.0181025	0.1133	0.0355916	0.415333	0.0399308		trp-t'	0.0375	0.0271492	0.0047619	0.0093654	0.0422619	0.0287192		trp-t'	0.26517	0.0203737	0.0898058	0.0274362	0.354976	0.0341736
	λTR1	0.324797	0.0293358	0.0411523	0.013574	0.365949	0.032324		λTR1	0.00381889	0.00583578	0	0	0.00381889	0.00583578		λTR1	0.305428	0.0117239	0.0408654	0.0052533	0.346293	0.012847

## Sheet: Fig. 4b
	Raw data
	Background
	Terminator	Decomposing		Recycling		Sum			Terminator	Decomposing		Recycling		Sum			Terminator	Decomposing		Recycling		Sum
		Portion	SD	Portion	SD	Portion	SD			Portion	SD	Portion	SD	Portion	SD			Portion	SD	Portion	SD	Portion	SD
	mgtA (+NusA/G)	0.0857143	0.0137602	0	0	0.0857143	0.0137602		mgtA (+NusA/G)	0.0857143	0.0137602	0	0	0.0857143	0.0137602		mgtA (+NusA/G)	0.0857143	0.0137602	0	0	0.0857143	0.0137602
	Holistic								Stand-by								Catch-up
	Terminator	Decomposing		Recycling		Sum			Terminator	Decomposing		Recycling		Sum			Terminator	Decomposing		Recycling		Sum
		Portion	SD	Portion	SD	Portion	SD			Portion	SD	Portion	SD	Portion	SD			Portion	SD	Portion	SD	Portion	SD
	mgtA (+NusA/G)	0.365915	0.0267374	0.0676692	0.032758	0.433584	0.0422845		mgtA (+NusA/G)	0.186257	0.021088	0	0	0.186257	0.021088		mgtA (+NusA/G)	0.200846	0.0138449	0.0169133	0.0178802	0.217759	0.0226138
	Background Subtraction
	Holistic								Stand-by								Catch-up
	Terminator	Decomposing		Recycling		Sum			Terminator	Decomposing		Recycling		Sum			Terminator	Decomposing		Recycling		Sum
		Portion	SD	Portion	SD	Portion	SD			Portion	SD	Portion	SD	Portion	SD			Portion	SD	Portion	SD	Portion	SD
	mgtA (+NusA/G)	0.280201	0.0300705	0.0676692	0.032758	0.34787	0.0444671		mgtA (+NusA/G)	0.100542	0.0251803	0	0	0.100542	0.0251803		mgtA (+NusA/G)	0.115131	0.0195199	0.0169133	0.0178802	0.132045	0.0264713

[truncated: 16 more sheets: Fig. 4c, Fig. 4d, Fig. 4e, 4f, Fig. 5b (raw), Fig. 5b, Fig. 5c, 5d (raw), Fig. 5c, 5d, Fig. 6b, 6c (raw), Fig. 6b, 6c, Fig. S2, Fig. S6, Fig. S7 (raw), Fig. S7, Fig. S8, Fig. S9, Fig. S10]
